# Supplementary material for: Population impact of malaria control interventions in the health district of Kati, Mali
Source: PLoS One. 2024 Dec 31;19(12):e0289451. doi: 10.1371/journal.pone.0289451 (PMC11687661; doi:10.1371/journal.pone.0289451)
Supplement: S1 Dataset — (XLSX) [file pone.0289451.s002.xlsx]

## Sheet: Data
CSCOM	year	pop	lat	long	LLIN	IPT	case	inc	RDT	SMC	rain	Mean_temp	ndvi
BANCOUMANA	2017	22204	12.2083	-8.26449	0.262475	515	2810	126.554	4760	75.9851	886.7	22.4411	0.547
DABAN	2017	13061	13.2202	-8.3091	0.238285	527	885	67.759	2696	65.8595	744.8	22.9321	0.5585
DIAGO	2017	6531	12.7887	-8.16108	0.172076	133	2445	374.368	5258	117.554	846.5	21.8515	0.5776
DIALAKORODJI	2017	58776	12.7199	-7.96746	0.160882	429	5504	93.6437	14391	74.0004	859.6	22.0755	0.5673
DIO GARE	2017	3918	12.8056	-8.28875	0.313211	112	557	142.164	1730	81.4926	840.2	21.8303	0.575
DIO BA	2017	9143	12.8072	-8.24512	0.365306	56	279	30.5151	865	82.8125	855.9	21.7693	0.6231
DJIGUIDALA	2017	3788	12.2397	-8.37193	0.354805	100	289	76.2936	1427	74.5383	890.5	22.151	0.6143
DJOLIBA	2017	43494	12.3379	-8.139	0.33009	925	2447	56.2606	6367	86.0457	913.7	22.3068	0.5608
DOGODOUMA	2017	17045	12.6232	-8.06802	0.272237	163	801	46.9933	2593	80.0528	916.5	21.7616	0.6174
DOMBILA	2017	15869	12.7625	-8.27816	0.269977	538	2228	140.4	6495	92.6118	894.6	21.6477	0.6416
DOUBABOUGOU	2017	11429	12.7134	-8.17271	0.275114	178	413	36.1361	852	76.378	897.7	21.7381	0.6065
FALADJE	2017	21029	13.1394	-8.3343	0.142096	537	3396	161.491	7399	81.675	796	22.5945	0.6028
FARABANA	2017	4049	12.4574	-8.12279	0.297431	103	511	126.204	1792	85.1543	931.3	22.1314	0.6211
FARADA	2017	7967	12.7583	-8.10564	0.386238	273	361	45.3119	1519	155.085	862.7	21.842	0.5922
KABALABOUGOU	2017	45714	12.5611	-8.05565	0.198268	778	1765	38.6096	12026	76.4437	892.5	21.7616	0.4615
KALIFABOUGOU	2017	17436	12.9519	-8.17584	0.324616	358	1920	110.117	5892	80.6496	810.6	21.8577	0.5956
KANADJIGUILA	2017	39184	12.5664	-8.0884	0.247448	588	3775	96.3403	12001	76.9427	903.9	21.7616	0.6118
KATICORO	2017	19592	12.7403	-8.06806	0.405267	83	7115	363.158	726	73.6217	901.6	21.78	0.5473
KOKO	2017	18155	12.751	-8.07262	0.337519	163	1003	55.2465	3161	106.699	850.8	21.8515	0.6047
MALIBOUGOU	2017	29192	12.7505	-8.09816	0.256235	289	1239	42.4431	7092	159.896	915.2	21.7616	0.5991
MORIBABOUGOU	2017	22400	12.6898	-7.86751	0.224464	325	2131	95.1339	4952	81.4007	834.8	22.155	0.5652
NANA-KENIEBA	2017	7837	12.4839	-8.59842	0.267483	169	346	44.1495	1502	59.716	916.2	21.6191	0.672
NEGUELA	2017	15478	12.863	-8.4526	0.403101	199	754	48.7143	2400	88.9212	849	22.0725	0.6445
NGABAKORO	2017	8751	12.6831	-7.82837	0.259141	109	930	106.274	1944	92.6143	835.9	22.1632	0.5688
NIAME	2017	4179	12.217	-8.39816	0.111962	106	1793	429.05	1876	108.373	887.3	22.1876	0.6544
NIOUMA MAKANA	2017	9861	12.4137	-8.87961	0.235294	131	1471	149.174	4647	75.6592	945.8	22.1827	0.6599
OUEZZINDOUGOU	2017	6269	12.5514	-8.08685	0.351627	242	736	117.403	1447	106.2	886.2	21.7616	0.5909
SAFO	2017	28735	12.766	-7.92731	0.253898	329	1269	44.1622	4600	75.7526	814.8	21.9992	0.6096
SANANFARA	2017	19592	12.7216	-8.05892	0.56962	410	65	3.31768	905	104.798	900.4	21.7616	0.59
SANDAMA	2017	10841	12.4344	-8.74197	0.260886	145	1794	165.483	4291	83.1873	959.1	21.8259	0.6662
SANGAREBOUGOU	2017	39380	12.6904	-7.91679	0.202235	1264	403	10.2336	3938	73.3208	840	22.1768	0.5238
SIBY	2017	20571	12.3793	-8.32813	0.274353	621	1319	64.1194	5036	76.9081	927.8	21.6142	0.6293
SONIKEGNY	2017	7249	12.8888	-8.07731	0.245585	63	377	52.0072	1593	69.6207	808.7	21.8515	0.5994
TORODO	2017	13845	13.053	-8.20442	0.0950592	400	689	49.7653	2216	75.5507	806	22.4014	0.5909
YELEKEBOUGOU	2017	17371	12.9735	-8.04294	0.196869	244	763	43.9238	3807	87.7879	793	22.051	0.6023
BANCOUMANA	2018	22839	12.2083	-8.26449	0.226484	594	2044	89.496	6364	98.2428	1046.6	22.297	0.522
DABAN	2018	13435	13.2202	-8.3091	0.26883	451	757	56.3454	2833	96.3993	852	22.9288	0.5517
DIAGO	2018	6717	12.7887	-8.16108	0.338297	201	1425	212.148	5146	132.26	1005.2	21.7201	0.5953
DIALAKORODJI	2018	60457	12.7199	-7.96746	0.177187	567	4583	75.8059	12393	102.874	983	21.8633	0.5954
DIO GARE	2018	4030	12.8056	-8.28875	0.265419	146	673	166.998	2938	94.7368	1036.6	21.6472	0.5757
DIO BA	2018	9404	12.8072	-8.24512	0.046627	14	121	12.8669	344	105.149	1017.1	21.7014	0.6237
DJIGUIDALA	2018	3896	12.2397	-8.37193	0.277207	89	970	248.973	2271	107.221	1066.4	21.9593	0.5962
DJOLIBA	2018	44738	12.3379	-8.139	0.342155	1024	2903	64.8889	7619	90.7605	1063.4	22.1602	0.5327
DOGODOUMA	2018	17532	12.6232	-8.06802	0.253422	173	1032	58.8638	1633	107.97	1048	21.5287	0.6075
DOMBILA	2018	16323	12.7625	-8.27816	0.258333	648	2356	144.336	7518	123.277	1050.1	21.4101	0.6542
DOUBABOUGOU	2018	11755	12.7134	-8.17271	0.238857	274	323	27.4777	794	99.1812	1037.2	21.5016	0.5987
FALADJE	2018	21630	13.1394	-8.3343	0.338942	728	3528	163.107	6459	97.1683	921.7	22.5562	0.6025
FARABANA	2018	4167	12.4574	-8.12279	0.334933	65	606	145.428	1711	130.306	1069.9	21.9581	0.58
FARADA	2018	8195	12.7583	-8.10564	0.289898	431	744	90.7871	2702	140.207	1020.8	21.7	0.5812
KABALABOUGOU	2018	47022	12.5611	-8.05565	0.19607	407	238	5.06146	3388	97.7512	1021	21.5287	0.4336
KALIFABOUGOU	2018	17935	12.9519	-8.17584	0.225468	253	1544	86.0887	4819	103.903	950.1	21.7322	0.6125
KANADJIGUILA	2018	40304	12.5664	-8.0884	0.335451	828	3796	94.1842	11562	105.837	1022.7	21.5287	0.6078
KATICORO	2018	20152	12.7403	-8.06806	0.417031	446	5441	269.998	63	97.6055	1052.5	21.567	0.5437
KOKO	2018	18674	12.751	-8.07262	0.286143	260	1576	84.3954	4611	130.629	1002.6	21.7201	0.6101
MALIBOUGOU	2018	30027	12.7505	-8.09816	0.277378	346	1437	47.8569	5566	131.969	1071.6	21.5287	0.6044
MORIBABOUGOU	2018	23041	12.6898	-7.86751	0.223958	322	2541	110.282	5700	131.733	944.3	21.9371	0.546
NANA-KENIEBA	2018	8061	12.4839	-8.59842	0.135484	235	315	39.077	1490	96.0918	1102.5	21.3264	0.6388
NEGUELA	2018	15920	12.863	-8.4526	0.325628	194	571	35.8668	1951	103.847	1021.1	21.9355	0.6465
NGABAKORO	2018	9001	12.6831	-7.82837	0.192889	175	364	40.44	3007	196.583	940.6	21.9419	0.5434
NIAME	2018	4299	12.217	-8.39816	0.277467	148	2266	527.099	4189	119.121	1063.5	22.0013	0.6375
NIOUMA MAKANA	2018	10143	12.4137	-8.87961	0.15418	132	1054	103.914	3030	109.438	1116.6	22.0325	0.6016
OUEZZINDOUGOU	2018	6449	12.5514	-8.08685	0.461538	223	1122	173.98	1714	139.903	992.8	21.5287	0.5737
SAFO	2018	29557	12.766	-7.92731	0.258628	591	3737	126.434	10369	96.5234	922.1	21.8455	0.6014
SANANFARA	2018	20152	12.7216	-8.05892	0.408495	494	29	1.43906	626	179.218	1042.7	21.5287	0.572
SANDAMA	2018	11151	12.4344	-8.74197	0.215925	99	2513	225.361	4182	122.59	1138.3	21.5804	0.6242
SANGAREBOUGOU	2018	40506	12.6904	-7.91679	0.225262	1151	389	9.60352	5106	114.276	952.9	21.9498	0.5737
SIBY	2018	21160	12.3793	-8.32813	0.18242	600	1164	55.0095	5202	110.279	1113.9	21.3485	0.6167
SONIKEGNY	2018	7456	12.8888	-8.07731	0.250536	88	154	20.6545	1338	94.1147	958.5	21.7201	0.5731
TORODO	2018	14241	13.053	-8.20442	0.274438	318	669	46.977	2395	103.502	908.6	22.3823	0.5889
YELEKEBOUGOU	2018	17868	12.9735	-8.04294	0.351097	420	795	44.4929	6439	113.623	897.6	21.9448	0.5845
BANCOUMANA	2019	23495	12.2083	-8.26449	0.201566	584	1866	79.4202	5222	94.5467	987.1	22.681	0.5599
DABAN	2019	13821	13.2202	-8.3091	0.292619	408	691	49.9973	2069	107.055	854.1	23.2682	0.5762
DIAGO	2019	6910	12.7887	-8.16108	0.490741	166	1809	261.78	5105	146.834	963.4	22.0598	0.5988
DIALAKORODJI	2019	62193	12.7199	-7.96746	0.13943	587	3609	58.0286	10081	105.937	971.3	22.2299	0.6045
DIO GARE	2019	9108	12.8056	-8.28875	0.311814	198	1248	137.022	2730	96.6932	996.4	21.9885	0.5932
DIO BA	2019	9675	12.8072	-8.24512	0.211239	39	798	82.4846	1717	102.795	975.5	22.0415	0.6257
DJIGUIDALA	2019	4008	12.2397	-8.37193	0.278721	74	704	175.648	1997	99.563	1009.5	22.3971	0.6249
DJOLIBA	2019	46023	12.3379	-8.139	0.201808	1049	2480	53.8859	2217	92.8816	1011.8	22.5692	0.5604
DOGODOUMA	2019	18036	12.6232	-8.06802	0.233755	157	1183	65.5907	1940	99.7782	1035.8	21.9646	0.609
DOMBILA	2019	16792	12.7625	-8.27816	0.302929	541	2796	166.506	6881	101.794	1021.7	21.8689	0.6641
DOUBABOUGOU	2019	12093	12.7134	-8.17271	0.168707	194	462	38.2034	1353	98.7903	1011	21.9444	0.6193
FALADJE	2019	22251	13.1394	-8.3343	0.187489	736	2721	122.284	4911	94.7472	928.2	22.8856	0.6249
FARABANA	2019	4284	12.4574	-8.12279	0.449113	102	672	156.847	1750	112.515	1031.4	22.383	0.6022
FARADA	2019	8431	12.7583	-8.10564	0.558349	489	696	82.5558	3013	208.393	997.5	22.0498	0.5979
KABALABOUGOU	2019	48373	12.5611	-8.05565	0.14711	941	535	11.06	2112	97.1858	1023	21.9646	0.4443
KALIFABOUGOU	2019	18451	12.9519	-8.17584	0.259701	553	943	51.1091	2868	104.255	936.3	22.0695	0.6609
KANADJIGUILA	2019	41462	12.5664	-8.0884	0.361023	1004	3532	85.1859	7694	111.541	1009.4	21.9646	0.6297
KATICORO	2019	20731	12.7403	-8.06806	0.565779	1069	9105	439.194	948	94.7492	1038.2	21.984	0.5446
KOKO	2019	19211	12.751	-8.07262	0.374141	111	1035	53.8758	2668	134.474	992	22.0598	0.6445
MALIBOUGOU	2019	30889	12.7505	-8.09816	0.288656	434	1346	43.5748	3436	136.836	1038.4	21.9646	0.5793
MORIBABOUGOU	2019	23703	12.6898	-7.86751	0.299359	258	3004	126.737	6486	117.533	937.6	22.2954	0.5315
NANA-KENIEBA	2019	8292	12.4839	-8.59842	0.356488	237	432	52.0955	1691	97.4367	1079.5	21.954	0.6505
NEGUELA	2019	16378	12.863	-8.4526	0.322179	221	888	54.2204	2815	103.893	1003.5	22.348	0.6408
NGABAKORO	2019	9260	12.6831	-7.82837	0.606479	185	640	69.1151	4341	155.359	944.7	22.302	0.5709
NIAME	2019	4423	12.217	-8.39816	0.403255	129	1268	286.706	3514	108.362	1003	22.4338	0.6544
NIOUMA MAKANA	2019	10435	12.4137	-8.87961	0.290916	110	1249	119.697	3463	97.5803	1116.6	22.6449	0.6427
OUEZZINDOUGOU	2019	6634	12.5514	-8.08685	0.311031	286	1073	161.743	1538	171.816	987.8	21.9646	0.5784
SAFO	2019	30406	12.766	-7.92731	0.231154	473	4116	135.369	9680	98.6803	921.3	22.1709	0.5985
SANANFARA	2019	20731	12.7216	-8.05892	0.292824	367	312	15.0498	309	127.653	1027.1	22.106	0.5854
SANDAMA	2019	11471	12.4344	-8.74197	0.348326	132	1360	118.557	4316	122.428	1123.3	22.2342	0.6438
SANGAREBOUGOU	2019	41670	12.6904	-7.91679	0.200461	1191	516	12.3831	2314	97.5789	946.4	22.3129	0.5633
SIBY	2019	21768	12.3793	-8.32813	0.26075	550	1573	72.263	3219	118.695	1055.9	21.8545	0.6383
SONIKEGNY	2019	7671	12.8888	-8.07731	0.286236	65	140	18.2517	1515	96.7243	946.7	22.0598	0.6219
TORODO	2019	14650	13.053	-8.20442	0.312312	339	542	36.9966	2514	101.894	913.9	22.6589	0.627
YELEKEBOUGOU	2019	18382	12.9735	-8.04294	0.293798	350	232	12.6213	4098	106.991	901.9	22.2591	0.6361
BANCOUMANA	2020	24158	12.2083	-8.26449	0.333946	511	3107	128.612	9375	89.0263	1189.69	22.0993	0.585677
DABAN	2020	14211	13.2202	-8.3091	0.795766	391	506	35.6062	2513	87.0514	940.275	23.1318	0.595208
DIAGO	2020	7105	12.7887	-8.16108	0.651935	176	673	94.722	6572	96.3582	1139.73	22.2468	0.591357
DIALAKORODJI	2020	63949	12.7199	-7.96746	0.0568571	641	2957	46.24	7961	103.663	1147.35	22.7972	0.601734
DIO GARE	2020	9108	12.8056	-8.28875	1.2084	304	1032	113.307	343	90.5324	1138.31	22.4745	0.585277
DIO BA	2020	5104	12.8072	-8.24512	0.615891	32	256	50.1567	1063	103.648	1145.18	22.697	0.632874
DJIGUIDALA	2020	4121	12.2397	-8.37193	0.306781	68	187	45.3773	1798	96.1165	1200.5	22.5012	0.63653
DJOLIBA	2020	47322	12.3379	-8.139	0.023922	934	3600	76.0746	3406	70.5542	1227.96	22.6051	0.569851
DOGODOUMA	2020	18545	12.6232	-8.06802	0.447344	161	1024	55.217	1562	100.169	1217.58	22.8391	0.620702
DOMBILA	2020	17266	12.7625	-8.27816	0.29655	459	3690	213.715	2027	95.5184	1198.62	22.4295	0.661766
DOUBABOUGOU	2020	12435	12.7134	-8.17271	0.493124	347	562	45.195	1562	116.134	1184.78	22.3562	0.640323
FALADJE	2020	22880	13.1394	-8.3343	0.134441	869	2012	87.9371	3291	90.4502	974.598	23.1061	0.621004
FARABANA	2020	5940	12.4574	-8.12279	1.3899	93	413	69.5286	1711	84.5118	1231.69	22.6872	0.600577
FARADA	2020	8669	12.7583	-8.10564	0.174479	422	349	40.2584	1975	141.748	1161.79	22.4247	0.627542
KABALABOUGOU	2020	49738	12.5611	-8.05565	0.0890236	603	342	6.87603	2059	82.4915	1190.8	22.6222	0.415847
KALIFABOUGOU	2020	18972	12.9519	-8.17584	0.380171	487	1844	97.1959	6529	101.733	1064.77	22.6205	0.644193
KANADJIGUILA	2020	42634	12.5664	-8.0884	0.124699	1173	2894	67.8801	1454	105.457	1186.22	23.1405	0.592537
KATICORO	2020	21316	12.7403	-8.06806	0.601614	1205	5752	269.844	302	91.0568	1202.3	23.191	0.5554
KOKO	2020	10193	12.751	-8.07262	0.625822	175	1447	141.96	1480	100.11	1147.16	22.586	0.634776
MALIBOUGOU	2020	31761	12.7505	-8.09816	0.306131	480	1347	42.4105	4487	139.371	1212.22	22.6283	0.580622
MORIBABOUGOU	2020	24372	12.6898	-7.86751	0.380954	315	1263	51.8218	3834	83.7967	1113.93	23.2532	0.545677
NANA-KENIEBA	2020	8527	12.4839	-8.59842	0.368311	154	748	87.7214	2693	110.484	1254.07	22.5724	0.653673
NEGUELA	2020	16840	12.863	-8.4526	0.37886	144	632	37.5297	1722	83.1725	1112.79	22.5786	0.649776
NGABAKORO	2020	15277	12.6831	-7.82837	0.623723	171	648	42.4167	3169	136.896	1118.54	22.956	0.568643
NIAME	2020	4547	12.217	-8.39816	0.356404	193	428	94.128	2680	107.811	1196.74	22.3301	0.641322
NIOUMA MAKANA	2020	10729	12.4137	-8.87961	0.351172	88	701	65.3369	1938	102.342	1240.08	22.6879	0.644504
OUEZZINDOUGOU	2020	6821	12.5514	-8.08685	0.460984	307	1141	167.278	4094	93.9516	1156.53	22.599	0.555359
SAFO	2020	31264	12.766	-7.92731	0.254599	644	1888	60.3889	2040	83.0881	1068.34	22.4977	0.631715
SANANFARA	2020	41430	12.7216	-8.05892	0.466978	340	593	14.3133	1519	106.749	1195.43	22.8888	0.598157
SANDAMA	2020	11795	12.4344	-8.74197	0.36897	250	1637	138.788	4190	109.951	1277.01	22.3503	0.625902
SANGAREBOUGOU	2020	42846	12.6904	-7.91679	0.248033	857	383	8.93899	2250	80.2392	1124.79	23.3468	0.559682
SIBY	2020	22382	12.3793	-8.32813	0.355668	630	1815	81.0919	3105	118.365	1272.35	22.6235	0.631488
SONIKEGNY	2020	7887	12.8888	-8.07731	0.398712	266	183	23.2027	1897	89.6956	1080.44	22.1743	0.644275
TORODO	2020	15064	13.053	-8.20442	0.223302	306	648	43.0165	3239	77.7049	994.598	22.8968	0.634995
YELEKEBOUGOU	2020	18900	12.9735	-8.04294	0.378967	411	573	30.3175	4983	106.394	1036.45	22.446	0.612148
